# Supplementary material for: ﻿Distribution extension of a vent scale worm Branchinotoglumabipapillata (Polychaeta, Polynoidae) in the Indian Ocean
Source: Zookeys. 2024 Oct 14;1215:139–49. doi: 10.3897/zookeys.1215.129623 (PMC11494209; doi:10.3897/zookeys.1215.129623)
Supplement: XML Treatment for Branchinotogluma [file zookeys.1215.129623-treatment1.xml]

<!DOCTYPE tp:taxon-treatment
  PUBLIC "-//TaxonX//DTD Taxonomic Treatment Publishing DTD v0 20100105//EN" "tax-treatment-NSO.dtd">
<tp:taxon-treatment xmlns:tp="http://www.plazi.org/taxpub"><tp:treatment-meta><kwd-group><label>Taxon classification</label><kwd>
              <named-content content-type="kingdom">Animalia</named-content>
            </kwd><kwd>
              <named-content content-type="order">Phyllodocida</named-content>
            </kwd><kwd>
              <named-content content-type="family">Polynoidae</named-content>
            </kwd></kwd-group><mixed-citation publication-type="journal"><person-group><name><surname>Lee</surname><given-names>Won-Kyung</given-names></name><name><surname>Kim</surname><given-names>Se-Joo</given-names></name></person-group><article-title>﻿Distribution extension of a vent scale worm <italic><tp:taxon-name><tp:taxon-name-part taxon-name-part-type="genus" reg="Branchinotogluma">Branchinotogluma</tp:taxon-name-part><tp:taxon-name-part taxon-name-part-type="species" reg="bipapillata">bipapillata</tp:taxon-name-part></tp:taxon-name></italic> (<tp:taxon-name><tp:taxon-name-part taxon-name-part-type="class">Polychaeta</tp:taxon-name-part></tp:taxon-name>, <tp:taxon-name><tp:taxon-name-part taxon-name-part-type="family">Polynoidae</tp:taxon-name-part></tp:taxon-name>) in the Indian Ocean</article-title><source>Zookeys</source><day>14</day><month>10</month><year>2024</year><volume>1215</volume><fpage>139</fpage><lpage>149</lpage><pub-id pub-id-type="doi">10.3897/zookeys.1215.129623</pub-id></mixed-citation></tp:treatment-meta><tp:nomenclature><label>﻿Genus</label><tp:taxon-name>
            <object-id xmlns:xlink="http://www.w3.org/1999/xlink" content-type="arpha" xlink:type="simple">D20B503F-7044-5D35-86AE-3FE2A9BE060C</object-id>
            <tp:taxon-name-part taxon-name-part-type="genus" reg="Branchinotogluma">Branchinotogluma</tp:taxon-name-part>
          </tp:taxon-name><tp:taxon-authority>Pettibone, 1985</tp:taxon-authority><tp:nomenclature-citation-list><tp:nomenclature-citation><tp:taxon-name>
                <tp:taxon-name-part taxon-name-part-type="genus" reg="Branchinotogluma">Branchinotogluma</tp:taxon-name-part>
                <tp:taxon-name-part taxon-name-part-type="species" reg="bipapillata">bipapillata</tp:taxon-name-part>
              </tp:taxon-name><comment>Zhou, Wang, Zhang &amp; Wang, 2018: 528–533, figs 1–7; table 1.</comment></tp:nomenclature-citation></tp:nomenclature-citation-list></tp:nomenclature><tp:treatment-sec sec-type="material" id="SECID0EAMAE"><title>Material examined.</title><p>Indian Ocean • 2 ♂; Cheoeum; <named-content xmlns:xlink="http://www.w3.org/1999/xlink" content-type="dwc:verbatimCoordinates" xlink:type="simple"><named-content content-type="geo-json" specific-use="{&#34;type&#34;:&#34;Point&#34;,&#34;coordinates&#34;:[66.126667,-12.618333]}" id="NCID0EJMAE" xlink:type="simple">12°37.1'S, 66°07.6'E</named-content></named-content>; depth 3018 m; 28 Mar. 2023; W-K Lee leg.; hydrothermal vent; GenBank: <ext-link xmlns:xlink="http://www.w3.org/1999/xlink" xlink:href="PP600168" ext-link-type="gen" xlink:type="simple">PP600168</ext-link>– <ext-link xmlns:xlink="http://www.w3.org/1999/xlink" xlink:href="PP600169" ext-link-type="gen" xlink:type="simple">PP600169</ext-link>; KRIBB310101 to KRIBB310102 • 2 ♂, 2 ♀, 1 undetermined; Onnuri; <named-content xmlns:xlink="http://www.w3.org/1999/xlink" content-type="dwc:verbatimCoordinates" xlink:type="simple"><named-content content-type="geo-json" specific-use="{&#34;type&#34;:&#34;Point&#34;,&#34;coordinates&#34;:[66.423333,-11.415000]}" id="NCID0E2MAE" xlink:type="simple">11°24.9'S, 66°25.4'E</named-content></named-content>; depth 2009 m; 1–2 Apr. 2023; W-K Lee leg.; hydrothermal vent; GenBank: <ext-link xmlns:xlink="http://www.w3.org/1999/xlink" xlink:href="PP600170" ext-link-type="gen" xlink:type="simple">PP600170</ext-link>– <ext-link xmlns:xlink="http://www.w3.org/1999/xlink" xlink:href="PP600174" ext-link-type="gen" xlink:type="simple">PP600174</ext-link>; KRIBB310103 to KRIBB310107 • 1 ♀, 2 undetermined; Onnare; <named-content xmlns:xlink="http://www.w3.org/1999/xlink" content-type="dwc:verbatimCoordinates" xlink:type="simple"><named-content content-type="geo-json" specific-use="{&#34;type&#34;:&#34;Point&#34;,&#34;coordinates&#34;:[66.698333,-9.790000]}" id="NCID0ENNAE" xlink:type="simple">9°47.4'S, 66°41.9'E</named-content></named-content>; depth 2993 m; 3 Apr. 2023; W-K Lee leg.; hydrothermal vent; GenBank: <ext-link xmlns:xlink="http://www.w3.org/1999/xlink" xlink:href="PP600175" ext-link-type="gen" xlink:type="simple">PP600175</ext-link>– <ext-link xmlns:xlink="http://www.w3.org/1999/xlink" xlink:href="PP600177" ext-link-type="gen" xlink:type="simple">PP600177</ext-link>; KRIBB310108 to KRIBB310110 • 1 ♂, 1 ♀; Onbada; <named-content xmlns:xlink="http://www.w3.org/1999/xlink" content-type="dwc:verbatimCoordinates" xlink:type="simple"><named-content content-type="geo-json" specific-use="{&#34;type&#34;:&#34;Point&#34;,&#34;coordinates&#34;:[66.676667,-9.815000]}" id="NCID0E6NAE" xlink:type="simple">9°48.9'S, 66°40.6'E</named-content></named-content>; depth 2563 m; 4 Apr. 2023; W-K Lee leg.; hydrothermal vent; GenBank: <ext-link xmlns:xlink="http://www.w3.org/1999/xlink" xlink:href="PP600178" ext-link-type="gen" xlink:type="simple">PP600178</ext-link>– <ext-link xmlns:xlink="http://www.w3.org/1999/xlink" xlink:href="PP600179" ext-link-type="gen" xlink:type="simple">PP600179</ext-link>; KRIBB310111 to KRIBB310112 • 2 ♂, 2 ♀; Saero; <named-content xmlns:xlink="http://www.w3.org/1999/xlink" content-type="dwc:verbatimCoordinates" xlink:type="simple"><named-content content-type="geo-json" specific-use="{&#34;type&#34;:&#34;Point&#34;,&#34;coordinates&#34;:[66.448333,-11.328333]}" id="NCID0EROAE" xlink:type="simple">11°19.7'S, 66°26.9'E</named-content></named-content>; depth 3256 m; 7 Apr. 2023; W-K Lee leg.; hydrothermal vent; GenBank: <ext-link xmlns:xlink="http://www.w3.org/1999/xlink" xlink:href="PP600180" ext-link-type="gen" xlink:type="simple">PP600180</ext-link>– <ext-link xmlns:xlink="http://www.w3.org/1999/xlink" xlink:href="PP600183" ext-link-type="gen" xlink:type="simple">PP600183</ext-link>; KRIBB310113 to KRIBB310116.</p></tp:treatment-sec><tp:treatment-sec sec-type="description" id="SECID0EAPAE"><title>Description.</title><p>Specimens relatively well preserved, with 21 segments, 12.0–51.0 mm in length and 5.0–16.6 mm in width. Body shape fusiform, tapered anteriorly and posteriorly (Fig. <xref ref-type="fig" rid="F2">2A, B</xref>, Table <xref ref-type="table" rid="T2">2</xref>). Pairs of elytra on elytrophores on segments 2, 4, 5, 7, 9, 11, 13, 15, 17, and 19; elytra oval to subreniform, white, slightly transparent, with a smooth surface (Fig. <xref ref-type="fig" rid="F2">2C–E</xref>). Dorsal cirri on segments 3, 6, 8, 10, 12, 14, 16, 18, 20, and 21, extending beyond the tips of neurochaetae. Branchiae arborescent; grouped in two, one at base of the notopodia and another at base of dorsal tubercles or elytrophores; starting from segment 3 and ending between segments 18 or 21 (Table <xref ref-type="table" rid="T2">2</xref>).</p><table-wrap id="T2" position="float" orientation="portrait"><label>Table 2.</label><caption><p>Morphological comparison of <italic><tp:taxon-name><tp:taxon-name-part taxon-name-part-type="genus" reg="Branchinotogluma">Branchinotogluma</tp:taxon-name-part><tp:taxon-name-part taxon-name-part-type="species" reg="bipapillata">bipapillata</tp:taxon-name-part></tp:taxon-name></italic> from the <abbrev xmlns:xlink="http://www.w3.org/1999/xlink" xlink:title="northern Central Indian Ridge" id="ABBRID0EKQAE" xlink:type="simple">nCIR</abbrev> and <abbrev xmlns:xlink="http://www.w3.org/1999/xlink" xlink:title="southern SWIR" id="ABBRID0EOQAE" xlink:type="simple">sSWIR</abbrev>.</p></caption><table id="TID0EYRAG" rules="all"><tbody><tr><th rowspan="1" colspan="1">Region</th><th rowspan="1" colspan="1">Length (mm)</th><th rowspan="1" colspan="1">Sex (# of ind.)</th><th rowspan="1" colspan="1">Last segment with branchiae</th><th rowspan="1" colspan="1">Number of dorsal/ventral papillae on pharynx</th><th rowspan="1" colspan="1">9<sup>th</sup> to 10<sup>th</sup> elytrophore diatmeter ratio</th><th rowspan="1" colspan="1">Reference</th></tr><tr><td rowspan="3" colspan="1">
                    <bold>
                      <abbrev xmlns:xlink="http://www.w3.org/1999/xlink" xlink:title="northern Central Indian Ridge" id="ABBRID0EXRAE" xlink:type="simple">nCIR</abbrev>
                    </bold>
                  </td><td rowspan="1" colspan="1">24.4–48.0</td><td rowspan="1" colspan="1">Male (5)</td><td rowspan="1" colspan="1">18</td><td rowspan="2" colspan="1">Not observed</td><td rowspan="1" colspan="1">2.25–2.64</td><td rowspan="3" colspan="1">This study</td></tr><tr><td rowspan="1" colspan="1">20.5–51.0</td><td rowspan="1" colspan="1">Female (8)</td><td rowspan="1" colspan="1">18 or 21</td><td rowspan="1" colspan="1">1.08–1.46</td></tr><tr><td rowspan="1" colspan="1">12.0–17.8</td><td rowspan="1" colspan="1">Undetermined (3)</td><td rowspan="1" colspan="1">18</td><td rowspan="1" colspan="1">5/4*</td><td rowspan="1" colspan="1">1.23–1.28</td></tr><tr><td rowspan="2" colspan="1">
                    <bold>
                      <abbrev xmlns:xlink="http://www.w3.org/1999/xlink" xlink:title="Southwest Indian Ridge" id="ABBRID0EQTAE" xlink:type="simple">SWIR</abbrev>
                    </bold>
                  </td><td rowspan="2" colspan="1">23.3–32.3</td><td rowspan="1" colspan="1">Male (1)</td><td rowspan="1" colspan="1">18</td><td rowspan="2" colspan="1">5/5</td><td rowspan="1" colspan="1">N/A</td><td rowspan="2" colspan="1">
                    <xref ref-type="bibr" rid="B22">Zhou et al. 2018</xref>
                  </td></tr><tr><td rowspan="1" colspan="1">Female (2)</td><td rowspan="1" colspan="1">19</td><td rowspan="1" colspan="1">N/A</td></tr></tbody></table><table-wrap-foot><fn><p>*Observed in a single specimen (KRIBB310108; Fig. <xref ref-type="fig" rid="F2">2G</xref>).</p></fn></table-wrap-foot></table-wrap><fig id="F2" position="float" orientation="portrait"><object-id xmlns:xlink="http://www.w3.org/1999/xlink" content-type="doi" xlink:type="simple">10.3897/zookeys.1215.129623.figure2</object-id><object-id xmlns:xlink="http://www.w3.org/1999/xlink" content-type="arpha" xlink:type="simple">6C544D4B-6803-5ACD-AD76-F33B701CD5EB</object-id><label>Figure 2.</label><caption><p><italic><tp:taxon-name><tp:taxon-name-part taxon-name-part-type="genus" reg="Branchinotogluma">Branchinotogluma</tp:taxon-name-part><tp:taxon-name-part taxon-name-part-type="species" reg="bipapillata">bipapillata</tp:taxon-name-part></tp:taxon-name></italic> specimens collected from the <abbrev xmlns:xlink="http://www.w3.org/1999/xlink" xlink:title="northern Central Indian Ridge" id="ABBRID0EQVAE" xlink:type="simple">nCIR</abbrev><bold>A</bold> dorsal and ventral views of male (KRIBB310116) <bold>B</bold> dorsal and ventral views of female (KRIBB310105) <bold>C</bold> 1<sup>st</sup>–8<sup>th</sup> left elytra <bold>D</bold> 9<sup>th</sup>–10<sup>th</sup> left elytra of male (KRIBB310103) E 9<sup>th</sup>–10<sup>th</sup> left elytra of female (KRIBB310110) <bold>F</bold> head featuring prostomium, palps, tentacular cirri, and first parapodia on segment 2 (KRIBB310112) <bold>G</bold> everted pharynx with dorsal and ventral papillae (KRIBB310108). Anterior and posterior views of left parapodia on (H-I) segment 2 and (J-K) segment 11 (KRIBB310106). Scale bars: 5 mm (<bold>A–E</bold>); 0.5 mm (<bold>F, G</bold>); 1 mm (<bold>H–K</bold>).</p></caption><graphic xmlns:xlink="http://www.w3.org/1999/xlink" xlink:href="zookeys-1215-139_article-129623__-g002.jpg" position="float" orientation="portrait" xlink:type="simple" id="oo_1153254.jpg"><uri content-type="original_file" xlink:type="simple">https://binary.pensoft.net/fig/1153254</uri></graphic></fig><p>Prostomium bilobed, triangular anterior lobes with slender frontal filaments (Fig. <xref ref-type="fig" rid="F2">2F</xref>). Median antennae on anterior notch, with a cylindrical ceratophore and subulate style; palps thick, smooth, and end in subulate tips; lateral antennae and eyes absent (Fig. <xref ref-type="fig" rid="F2">2F</xref>). Tentacular segment fused to prostomium, with pair of tentacular cirri on each side, and a small acicular lobe at the base of tentaculophore; tentacular cirri slender (Fig. <xref ref-type="fig" rid="F2">2F</xref>).</p><p>First segment not distinct, fused to prostomium. Pharynx with five dorsal and four ventral papillae in one immature individual, but not seen in others (Fig. <xref ref-type="fig" rid="F2">2G</xref>). Second segment with first pair of elytrophores, ventral cirri, and biramous parapodia. Third segment with ventral cirri and first pair of branchiae. Fourth to last segments with ventral cirri and biramous parapodia. Notopodia smaller than neuropodia; notochaetae stout, few, arranged in radiating bundles; neurochaetae slender, numerous, forming a fan shape (Fig. <xref ref-type="fig" rid="F2">2H–K</xref>).</p><p>Sexual dimorphism evident. In males, posterior segments modified (Fig. <xref ref-type="fig" rid="F3">3A</xref>) with 10<sup>th</sup> elytra and elytrophores much smaller than 9<sup>th</sup> (Figs <xref ref-type="fig" rid="F2">2D</xref>, <xref ref-type="fig" rid="F3">3A</xref>, Table <xref ref-type="table" rid="T2">2</xref>); ventral papillae present on segments 12–13, long, tapering, with slender tips extending to next segment; ventral lamellae on segments 14–17, round (Fig. <xref ref-type="fig" rid="F3">3B</xref>). In females, posterior segments not modified (Fig. <xref ref-type="fig" rid="F3">3C</xref>), with 10<sup>th</sup> elytra and elytrophores similar to 9<sup>th</sup> (Figs <xref ref-type="fig" rid="F2">2E</xref>, <xref ref-type="fig" rid="F3">3C</xref>, Table <xref ref-type="table" rid="T2">2</xref>); ventral papillae present on segments 11–15, short and blunt (Fig. <xref ref-type="fig" rid="F3">3D</xref>).</p><fig id="F3" position="float" orientation="portrait"><object-id xmlns:xlink="http://www.w3.org/1999/xlink" content-type="doi" xlink:type="simple">10.3897/zookeys.1215.129623.figure3</object-id><object-id xmlns:xlink="http://www.w3.org/1999/xlink" content-type="arpha" xlink:type="simple">0B77EBF3-3F14-540C-8569-31DBB539DAAB</object-id><label>Figure 3.</label><caption><p>Sexually dimorphic characters of <italic><tp:taxon-name><tp:taxon-name-part taxon-name-part-type="genus" reg="Branchinotogluma">Branchinotogluma</tp:taxon-name-part><tp:taxon-name-part taxon-name-part-type="species" reg="bipapillata">bipapillata</tp:taxon-name-part></tp:taxon-name></italic><bold>A</bold> dorsal view of posterior segments <bold>B</bold> ventral view of segments 12–17 of male (KRIBB310116) <bold>C</bold> dorsal view of posterior segments <bold>D</bold> ventral view of segments 11–15 of female (KRIBB310105). Arrows point to 9<sup>th</sup> and 10<sup>th</sup> elytrophores (EP) pointed with arrows. Ventral papillae are outlined in red and ventral lamellae in blue. Scale bars: 2 mm (A, C); 1 mm (B, D).</p></caption><graphic xmlns:xlink="http://www.w3.org/1999/xlink" xlink:href="zookeys-1215-139_article-129623__-g003.jpg" position="float" orientation="portrait" xlink:type="simple" id="oo_1153255.jpg"><uri content-type="original_file" xlink:type="simple">https://binary.pensoft.net/fig/1153255</uri></graphic></fig></tp:treatment-sec><tp:treatment-sec sec-type="distribution" id="SECID0EF1AE"><title>Distribution.</title><p>Indian Ocean (depth 1732–3256 m): Longqi and Duanqiao vent fields on the southern Southwest Indian Ridge; Tiancheng vent field on the northern Southwest Indian Ridge; Edmond vent field on the southern Central Indian Ridge; Onnare, Onbada, Saero, Onnuri, and Cheoeum vent fields on the northern Central Indian Ridge.</p></tp:treatment-sec><tp:treatment-sec sec-type="remarks" id="SECID0EK1AE"><title>Remarks.</title><p>Comparisons of key morphological characters between the geographically distant populations are present in Table <xref ref-type="table" rid="T2">2</xref>. The key characters of the <abbrev xmlns:xlink="http://www.w3.org/1999/xlink" xlink:title="northern Central Indian Ridge" id="ABBRID0EU1AE" xlink:type="simple">nCIR</abbrev> specimens of <italic><tp:taxon-name><tp:taxon-name-part taxon-name-part-type="genus" reg="Branchinotogluma">B.</tp:taxon-name-part><tp:taxon-name-part taxon-name-part-type="species" reg="bipapillata">bipapillata</tp:taxon-name-part></tp:taxon-name></italic> largely correspond with those of the <abbrev xmlns:xlink="http://www.w3.org/1999/xlink" xlink:title="Southwest Indian Ridge" id="ABBRID0ED2AE" xlink:type="simple">SWIR</abbrev> specimens (<xref ref-type="bibr" rid="B21">Zhang et al. 2018</xref>). However, the two populations differ in the last segment with branchiae in females (segment 19 in <abbrev xmlns:xlink="http://www.w3.org/1999/xlink" xlink:title="southern SWIR" id="ABBRID0EL2AE" xlink:type="simple">sSWIR</abbrev> compared with segment 18 or 21 in <abbrev xmlns:xlink="http://www.w3.org/1999/xlink" xlink:title="northern Central Indian Ridge" id="ABBRID0EP2AE" xlink:type="simple">nCIR</abbrev>; Table <xref ref-type="table" rid="T2">2</xref>).</p><p>Among the 16 specimens from the <abbrev xmlns:xlink="http://www.w3.org/1999/xlink" xlink:title="northern Central Indian Ridge" id="ABBRID0EZ2AE" xlink:type="simple">nCIR</abbrev> population, 10 specimens with body length greater than 20 mm were well-developed in all features indicating adult morphology, while characters of sexual dimorphism were not observed in 6 specimens shorter than 20 mm.</p></tp:treatment-sec><tp:treatment-sec sec-type="DNA barcoding and phylogenetic analysis" id="SECID0E42AE"><title>DNA barcoding and phylogenetic analysis.</title><p>Partial sequences of <italic><abbrev xmlns:xlink="http://www.w3.org/1999/xlink" xlink:title="cytochrome c oxidase subunit 1" id="ABBRID0EE3AE" xlink:type="simple">CO1</abbrev></italic>, <italic><abbrev xmlns:xlink="http://www.w3.org/1999/xlink" xlink:title="16S rRNA" id="ABBRID0EJ3AE" xlink:type="simple">16S</abbrev></italic>, and <italic><abbrev xmlns:xlink="http://www.w3.org/1999/xlink" xlink:title="18S rRNA" id="ABBRID0EO3AE" xlink:type="simple">18S</abbrev></italic> were recovered from 16 specimens collected from the <abbrev xmlns:xlink="http://www.w3.org/1999/xlink" xlink:title="northern Central Indian Ridge" id="ABBRID0ES3AE" xlink:type="simple">nCIR</abbrev>. As shown in Table <xref ref-type="table" rid="T1">1</xref>, 48 newly obtained sequences have been deposited in GenBank.</p><p>In <italic><abbrev xmlns:xlink="http://www.w3.org/1999/xlink" xlink:title="cytochrome c oxidase subunit 1" id="ABBRID0EB4AE" xlink:type="simple">CO1</abbrev></italic>, the mean intra-population variation was 0.56% for <abbrev xmlns:xlink="http://www.w3.org/1999/xlink" xlink:title="northern Central Indian Ridge" id="ABBRID0EF4AE" xlink:type="simple">nCIR</abbrev> and 0.65% for <abbrev xmlns:xlink="http://www.w3.org/1999/xlink" xlink:title="Southwest Indian Ridge" id="ABBRID0EJ4AE" xlink:type="simple">SWIR</abbrev>, with an inter-population variation of 1.00% (Table <xref ref-type="table" rid="T3">3</xref>). In <italic><abbrev xmlns:xlink="http://www.w3.org/1999/xlink" xlink:title="16S rRNA" id="ABBRID0ES4AE" xlink:type="simple">16S</abbrev></italic>, the mean intra-population variation was 0.27% for <abbrev xmlns:xlink="http://www.w3.org/1999/xlink" xlink:title="northern Central Indian Ridge" id="ABBRID0EW4AE" xlink:type="simple">nCIR</abbrev> and 0.33% for <abbrev xmlns:xlink="http://www.w3.org/1999/xlink" xlink:title="Southwest Indian Ridge" id="ABBRID0E14AE" xlink:type="simple">SWIR</abbrev>, with an inter-population variation of 0.39%. In <italic><abbrev xmlns:xlink="http://www.w3.org/1999/xlink" xlink:title="18S rRNA" id="ABBRID0E64AE" xlink:type="simple">18S</abbrev></italic>, the mean intra-population variation was 0.01% for <abbrev xmlns:xlink="http://www.w3.org/1999/xlink" xlink:title="northern Central Indian Ridge" id="ABBRID0ED5AE" xlink:type="simple">nCIR</abbrev> and 0.00% for <abbrev xmlns:xlink="http://www.w3.org/1999/xlink" xlink:title="Southwest Indian Ridge" id="ABBRID0EH5AE" xlink:type="simple">SWIR</abbrev>, with an inter-population variation of 0.004%.</p><table-wrap id="T3" position="float" orientation="portrait"><label>Table 3.</label><caption><p>Sequence divergence (%) among three <italic><tp:taxon-name><tp:taxon-name-part taxon-name-part-type="genus" reg="Branchinotogluma">Branchinotogluma</tp:taxon-name-part><tp:taxon-name-part taxon-name-part-type="species" reg="bipapillata">bipapillata</tp:taxon-name-part></tp:taxon-name></italic> populations based on partial <italic><abbrev xmlns:xlink="http://www.w3.org/1999/xlink" xlink:title="cytochrome c oxidase subunit 1" id="ABBRID0EA6AE" xlink:type="simple">CO1</abbrev></italic> gene (553 bp).</p></caption><table id="TID0EMYAG" rules="all"><tbody><tr><th rowspan="1" colspan="1">Populations</th><th rowspan="2" colspan="1">
                    <abbrev xmlns:xlink="http://www.w3.org/1999/xlink" xlink:title="northern Central Indian Ridge" id="ABBRID0EQ6AE" xlink:type="simple">nCIR</abbrev>
                  </th><th rowspan="2" colspan="1">
                    <abbrev xmlns:xlink="http://www.w3.org/1999/xlink" xlink:title="southern Central Indian Ridge" id="ABBRID0EY6AE" xlink:type="simple">sCIR</abbrev>
                  </th><th rowspan="2" colspan="1">
                    <abbrev xmlns:xlink="http://www.w3.org/1999/xlink" xlink:title="Southwest Indian Ridge" id="ABBRID0EBAAG" xlink:type="simple">SWIR</abbrev>
                  </th></tr><tr><th rowspan="1" colspan="1">(# of ind.; intra)</th></tr><tr><td rowspan="1" colspan="1">
                    <bold>
                      <abbrev xmlns:xlink="http://www.w3.org/1999/xlink" xlink:title="northern Central Indian Ridge" id="ABBRID0EPAAG" xlink:type="simple">nCIR</abbrev>
                    </bold>
                  </td><td rowspan="1" colspan="1">–</td><td rowspan="1" colspan="1"/><td rowspan="1" colspan="1"/></tr><tr><td rowspan="1" colspan="1">(16; 0.56)</td><td rowspan="1" colspan="1"/><td rowspan="1" colspan="1"/><td rowspan="1" colspan="1"/></tr><tr><td rowspan="1" colspan="1">
                    <bold>
                      <abbrev xmlns:xlink="http://www.w3.org/1999/xlink" xlink:title="southern Central Indian Ridge" id="ABBRID0EPBAG" xlink:type="simple">sCIR</abbrev>
                    </bold>
                  </td><td rowspan="1" colspan="1">0.70</td><td rowspan="1" colspan="1">–</td><td rowspan="1" colspan="1"/></tr><tr><td rowspan="1" colspan="1">(1; NC*)</td><td rowspan="1" colspan="1">(0.20–1.18)</td><td rowspan="1" colspan="1"/><td rowspan="1" colspan="1"/></tr><tr><td rowspan="1" colspan="1">
                    <bold>
                      <abbrev xmlns:xlink="http://www.w3.org/1999/xlink" xlink:title="Southwest Indian Ridge" id="ABBRID0EPCAG" xlink:type="simple">SWIR</abbrev>
                    </bold>
                  </td><td rowspan="1" colspan="1">1.00</td><td rowspan="1" colspan="1">0.47</td><td rowspan="1" colspan="1">–</td></tr><tr><td rowspan="1" colspan="1">(5; 0.65)</td><td rowspan="1" colspan="1">(0.00–1.65)</td><td rowspan="1" colspan="1">(0.20–1.19)</td><td rowspan="1" colspan="1"/></tr></tbody></table><table-wrap-foot><fn><p>*not calculated.</p></fn></table-wrap-foot></table-wrap><p>The interspecific variation between <italic><tp:taxon-name><tp:taxon-name-part taxon-name-part-type="genus" reg="Branchinotogluma">B.</tp:taxon-name-part><tp:taxon-name-part taxon-name-part-type="species" reg="bipapillata">bipapillata</tp:taxon-name-part></tp:taxon-name></italic> and other congeners ranged from 18.63% to 21.88% in <italic><abbrev xmlns:xlink="http://www.w3.org/1999/xlink" xlink:title="cytochrome c oxidase subunit 1" id="ABBRID0E1DAG" xlink:type="simple">CO1</abbrev></italic>, and from 13.11% to 19.08% in <italic><abbrev xmlns:xlink="http://www.w3.org/1999/xlink" xlink:title="16S rRNA" id="ABBRID0E6DAG" xlink:type="simple">16S</abbrev></italic> (Suppl. material <xref ref-type="supplementary-material" rid="S1">1</xref>: table S2). In <italic><abbrev xmlns:xlink="http://www.w3.org/1999/xlink" xlink:title="18S rRNA" id="ABBRID0EIEAG" xlink:type="simple">18S</abbrev></italic>, the interspecific variation ranged from 1.69% to 3.80%.</p><p>The maximum likelihood phylogenetic tree, constructed with concatenated sequences of <italic><abbrev xmlns:xlink="http://www.w3.org/1999/xlink" xlink:title="cytochrome c oxidase subunit 1" id="ABBRID0EPEAG" xlink:type="simple">CO1</abbrev></italic>, <italic><abbrev xmlns:xlink="http://www.w3.org/1999/xlink" xlink:title="16S rRNA" id="ABBRID0EUEAG" xlink:type="simple">16S</abbrev></italic>, and <italic><abbrev xmlns:xlink="http://www.w3.org/1999/xlink" xlink:title="18S rRNA" id="ABBRID0EZEAG" xlink:type="simple">18S</abbrev></italic> (Fig. <xref ref-type="fig" rid="F4">4</xref>), shows the <abbrev xmlns:xlink="http://www.w3.org/1999/xlink" xlink:title="Southwest Indian Ridge" id="ABBRID0EBFAG" xlink:type="simple">SWIR</abbrev> and <abbrev xmlns:xlink="http://www.w3.org/1999/xlink" xlink:title="northern Central Indian Ridge" id="ABBRID0EFFAG" xlink:type="simple">nCIR</abbrev> populations of <italic><tp:taxon-name><tp:taxon-name-part taxon-name-part-type="genus" reg="Branchinotogluma">B.</tp:taxon-name-part><tp:taxon-name-part taxon-name-part-type="species" reg="bipapillata">bipapillata</tp:taxon-name-part></tp:taxon-name></italic> clustering together as a single clade, indicating no significant divergence between populations from different ridges. Within the <italic><tp:taxon-name><tp:taxon-name-part taxon-name-part-type="genus" reg="Branchinotogluma">Branchinotogluma</tp:taxon-name-part></tp:taxon-name></italic> genus, <italic><tp:taxon-name><tp:taxon-name-part taxon-name-part-type="genus" reg="Branchinotogluma">B.</tp:taxon-name-part><tp:taxon-name-part taxon-name-part-type="species" reg="bipapillata">bipapillata</tp:taxon-name-part></tp:taxon-name></italic> is closely related to a clade including <italic><tp:taxon-name><tp:taxon-name-part taxon-name-part-type="genus" reg="Branchinotogluma">B.</tp:taxon-name-part><tp:taxon-name-part taxon-name-part-type="species" reg="kaireiensis">kaireiensis</tp:taxon-name-part></tp:taxon-name></italic>, <italic><tp:taxon-name><tp:taxon-name-part taxon-name-part-type="genus" reg="Branchinotogluma">B.</tp:taxon-name-part><tp:taxon-name-part taxon-name-part-type="species" reg="pettiboneae">pettiboneae</tp:taxon-name-part></tp:taxon-name></italic><xref ref-type="bibr" rid="B19">Wu et al., 2019</xref>, and <italic><tp:taxon-name><tp:taxon-name-part taxon-name-part-type="genus" reg="Branchinotogluma">B.</tp:taxon-name-part><tp:taxon-name-part taxon-name-part-type="species" reg="robusta">robusta</tp:taxon-name-part></tp:taxon-name></italic><xref ref-type="bibr" rid="B20">Wu et al., 2023</xref>.</p><fig id="F4" position="float" orientation="portrait"><object-id xmlns:xlink="http://www.w3.org/1999/xlink" content-type="doi" xlink:type="simple">10.3897/zookeys.1215.129623.figure4</object-id><object-id xmlns:xlink="http://www.w3.org/1999/xlink" content-type="arpha" xlink:type="simple">E85ECF6E-7E5A-5897-AA39-AEE9BB5277F5</object-id><label>Figure 4.</label><caption><p>Maximum-likelihood phylogenetic tree of <italic><tp:taxon-name><tp:taxon-name-part taxon-name-part-type="genus" reg="Branchinotogluma">Branchinotogluma</tp:taxon-name-part></tp:taxon-name></italic> species based on concatenated sequences of the <italic><abbrev xmlns:xlink="http://www.w3.org/1999/xlink" xlink:title="cytochrome c oxidase subunit 1" id="ABBRID0E6HAG" xlink:type="simple">CO1</abbrev></italic>, <italic><abbrev xmlns:xlink="http://www.w3.org/1999/xlink" xlink:title="16S rRNA" id="ABBRID0EEIAG" xlink:type="simple">16S</abbrev></italic>, and <italic><abbrev xmlns:xlink="http://www.w3.org/1999/xlink" xlink:title="18S rRNA" id="ABBRID0EJIAG" xlink:type="simple">18S</abbrev></italic> genes. <italic><tp:taxon-name><tp:taxon-name-part taxon-name-part-type="genus" reg="Branchinotogluma">Branchinotogluma</tp:taxon-name-part><tp:taxon-name-part taxon-name-part-type="species" reg="bipapillata">bipapillata</tp:taxon-name-part></tp:taxon-name></italic> species are highlighted with a gray box. Red and black squares represent <abbrev xmlns:xlink="http://www.w3.org/1999/xlink" xlink:title="northern Central Indian Ridge" id="ABBRID0EYIAG" xlink:type="simple">nCIR</abbrev> and <abbrev xmlns:xlink="http://www.w3.org/1999/xlink" xlink:title="southern SWIR" id="ABBRID0E3IAG" xlink:type="simple">sSWIR</abbrev> populations, respectively. GenBank accession numbers of the <italic><abbrev xmlns:xlink="http://www.w3.org/1999/xlink" xlink:title="cytochrome c oxidase subunit 1" id="ABBRID0EBJAG" xlink:type="simple">CO1</abbrev></italic>, <italic><abbrev xmlns:xlink="http://www.w3.org/1999/xlink" xlink:title="16S rRNA" id="ABBRID0EGJAG" xlink:type="simple">16S</abbrev></italic> and <italic><abbrev xmlns:xlink="http://www.w3.org/1999/xlink" xlink:title="18S rRNA" id="ABBRID0ELJAG" xlink:type="simple">18S</abbrev></italic> genes of the outgroup are noted next to the species names. Maximum-likelihood bootstrap support values &gt; 60 are displayed next to the nodes.</p></caption><graphic xmlns:xlink="http://www.w3.org/1999/xlink" xlink:href="zookeys-1215-139_article-129623__-g004.jpg" position="float" orientation="portrait" xlink:type="simple" id="oo_1153256.jpg"><uri content-type="original_file" xlink:type="simple">https://binary.pensoft.net/fig/1153256</uri></graphic></fig></tp:treatment-sec><tp:treatment-sec><!--Section generated to contain objects referenced in tp:taxon-treatment.--><table-wrap id="T1" position="float" orientation="portrait"><label>Table 1.</label><caption><p>Sampling information of newly obtained <italic><tp:taxon-name><tp:taxon-name-part taxon-name-part-type="genus" reg="Branchinotogluma">Branchinotogluma</tp:taxon-name-part><tp:taxon-name-part taxon-name-part-type="species" reg="bipapillata">bipapillata</tp:taxon-name-part></tp:taxon-name></italic> specimens from the <abbrev xmlns:xlink="http://www.w3.org/1999/xlink" xlink:title="northern Central Indian Ridge" id="ABBRID0EOJAC" xlink:type="simple">nCIR</abbrev> and their GenBank accession numbers sequenced in this study.</p></caption><table id="TID0ENDAG" rules="all"><tbody><tr><td rowspan="2" colspan="1">
                <bold>Voucher</bold>
              </td><td rowspan="2" colspan="1">
                <bold>Sampling site</bold>
              </td><td rowspan="2" colspan="1">
                <bold>Latitude (S), Longitude (E)</bold>
              </td><td rowspan="2" colspan="1">
                <bold>Depth (m)</bold>
              </td><td rowspan="1" colspan="3">
                <bold>GenBank Accession Numbers</bold>
              </td></tr><tr><td rowspan="1" colspan="1">
                <bold>
                  <italic>
                    <abbrev xmlns:xlink="http://www.w3.org/1999/xlink" xlink:title="cytochrome c oxidase subunit 1" id="ABBRID0E4KAC" xlink:type="simple">CO1</abbrev>
                  </italic>
                </bold>
              </td><td rowspan="1" colspan="1">
                <bold>
                  <italic>
                    <abbrev xmlns:xlink="http://www.w3.org/1999/xlink" xlink:title="16S rRNA" id="ABBRID0EJLAC" xlink:type="simple">16S</abbrev>
                  </italic>
                </bold>
              </td><td rowspan="1" colspan="1">
                <bold>
                  <italic>
                    <abbrev xmlns:xlink="http://www.w3.org/1999/xlink" xlink:title="18S rRNA" id="ABBRID0EVLAC" xlink:type="simple">18S</abbrev>
                  </italic>
                </bold>
              </td></tr><tr><td rowspan="1" colspan="1">KRIBB310101–KRIBB310102</td><td rowspan="1" colspan="1">Cheoeum</td><td rowspan="1" colspan="1">
                <named-content xmlns:xlink="http://www.w3.org/1999/xlink" content-type="dwc:verbatimCoordinates" xlink:type="simple">
                  <named-content content-type="geo-json" specific-use="{&#34;type&#34;:&#34;Point&#34;,&#34;coordinates&#34;:[66.126667,-12.618333]}" id="NCID0EIMAC" xlink:type="simple">12°37.1'S, 66°7.6'E</named-content>
                </named-content>
              </td><td rowspan="1" colspan="1">3018</td><td rowspan="1" colspan="1" style="color: #396ba6"><ext-link xmlns:xlink="http://www.w3.org/1999/xlink" xlink:href="PP600168" ext-link-type="gen" xlink:type="simple">PP600168</ext-link>–<ext-link xmlns:xlink="http://www.w3.org/1999/xlink" xlink:href="PP600169" ext-link-type="gen" xlink:type="simple">PP600169</ext-link></td><td rowspan="1" colspan="1" style="color: #396ba6"><ext-link xmlns:xlink="http://www.w3.org/1999/xlink" xlink:href="PP600150" ext-link-type="gen" xlink:type="simple">PP600150</ext-link>–<ext-link xmlns:xlink="http://www.w3.org/1999/xlink" xlink:href="PP600151" ext-link-type="gen" xlink:type="simple">PP600151</ext-link></td><td rowspan="1" colspan="1" style="color: #396ba6"><ext-link xmlns:xlink="http://www.w3.org/1999/xlink" xlink:href="PP600184" ext-link-type="gen" xlink:type="simple">PP600184</ext-link>– <ext-link xmlns:xlink="http://www.w3.org/1999/xlink" xlink:href="PP600185" ext-link-type="gen" xlink:type="simple">PP600185</ext-link></td></tr><tr><td rowspan="1" colspan="1">KRIBB310103– KRIBB310107</td><td rowspan="1" colspan="1">Onnuri</td><td rowspan="1" colspan="1">
                <named-content xmlns:xlink="http://www.w3.org/1999/xlink" content-type="dwc:verbatimCoordinates" xlink:type="simple">
                  <named-content content-type="geo-json" specific-use="{&#34;type&#34;:&#34;Point&#34;,&#34;coordinates&#34;:[66.423333,-11.415000]}" id="NCID0EIOAC" xlink:type="simple">11°24.9'S, 66°25.4'E</named-content>
                </named-content>
              </td><td rowspan="1" colspan="1">2009</td><td rowspan="1" colspan="1" style="color: #396ba6"><ext-link xmlns:xlink="http://www.w3.org/1999/xlink" xlink:href="PP600170" ext-link-type="gen" xlink:type="simple">PP600170</ext-link>– <ext-link xmlns:xlink="http://www.w3.org/1999/xlink" xlink:href="PP600174" ext-link-type="gen" xlink:type="simple">PP600174</ext-link></td><td rowspan="1" colspan="1" style="color: #396ba6"><ext-link xmlns:xlink="http://www.w3.org/1999/xlink" xlink:href="PP600152" ext-link-type="gen" xlink:type="simple">PP600152</ext-link>– <ext-link xmlns:xlink="http://www.w3.org/1999/xlink" xlink:href="PP600156" ext-link-type="gen" xlink:type="simple">PP600156</ext-link></td><td rowspan="1" colspan="1" style="color: #396ba6"><ext-link xmlns:xlink="http://www.w3.org/1999/xlink" xlink:href="PP600186" ext-link-type="gen" xlink:type="simple">PP600186</ext-link>– <ext-link xmlns:xlink="http://www.w3.org/1999/xlink" xlink:href="PP600190" ext-link-type="gen" xlink:type="simple">PP600190</ext-link></td></tr><tr><td rowspan="1" colspan="1">KRIBB310108– KRIBB310110</td><td rowspan="1" colspan="1">Onnare</td><td rowspan="1" colspan="1">
                <named-content xmlns:xlink="http://www.w3.org/1999/xlink" content-type="dwc:verbatimCoordinates" xlink:type="simple">
                  <named-content content-type="geo-json" specific-use="{&#34;type&#34;:&#34;Point&#34;,&#34;coordinates&#34;:[66.698333,-9.790000]}" id="NCID0EJAAE" xlink:type="simple">9°47.4'S, 66°41.9'E</named-content>
                </named-content>
              </td><td rowspan="1" colspan="1">2993</td><td rowspan="1" colspan="1" style="color: #396ba6"><ext-link xmlns:xlink="http://www.w3.org/1999/xlink" xlink:href="PP600175" ext-link-type="gen" xlink:type="simple">PP600175</ext-link>– <ext-link xmlns:xlink="http://www.w3.org/1999/xlink" xlink:href="PP600177" ext-link-type="gen" xlink:type="simple">PP600177</ext-link></td><td rowspan="1" colspan="1" style="color: #396ba6"><ext-link xmlns:xlink="http://www.w3.org/1999/xlink" xlink:href="PP600157" ext-link-type="gen" xlink:type="simple">PP600157</ext-link>– <ext-link xmlns:xlink="http://www.w3.org/1999/xlink" xlink:href="PP600159" ext-link-type="gen" xlink:type="simple">PP600159</ext-link></td><td rowspan="1" colspan="1" style="color: #396ba6"><ext-link xmlns:xlink="http://www.w3.org/1999/xlink" xlink:href="PP600191" ext-link-type="gen" xlink:type="simple">PP600191</ext-link>– <ext-link xmlns:xlink="http://www.w3.org/1999/xlink" xlink:href="PP600193" ext-link-type="gen" xlink:type="simple">PP600193</ext-link></td></tr><tr><td rowspan="1" colspan="1">KRIBB310111– KRIBB310112</td><td rowspan="1" colspan="1">Onbada</td><td rowspan="1" colspan="1">
                <named-content xmlns:xlink="http://www.w3.org/1999/xlink" content-type="dwc:verbatimCoordinates" xlink:type="simple">
                  <named-content content-type="geo-json" specific-use="{&#34;type&#34;:&#34;Point&#34;,&#34;coordinates&#34;:[66.676667,-9.815000]}" id="NCID0EJCAE" xlink:type="simple">9°48.9'S, 66°40.6'E</named-content>
                </named-content>
              </td><td rowspan="1" colspan="1">2563</td><td rowspan="1" colspan="1" style="color: #396ba6"><ext-link xmlns:xlink="http://www.w3.org/1999/xlink" xlink:href="PP600178" ext-link-type="gen" xlink:type="simple">PP600178</ext-link>– <ext-link xmlns:xlink="http://www.w3.org/1999/xlink" xlink:href="PP600179" ext-link-type="gen" xlink:type="simple">PP600179</ext-link></td><td rowspan="1" colspan="1" style="color: #396ba6"><ext-link xmlns:xlink="http://www.w3.org/1999/xlink" xlink:href="PP600160" ext-link-type="gen" xlink:type="simple">PP600160</ext-link>– <ext-link xmlns:xlink="http://www.w3.org/1999/xlink" xlink:href="PP600161" ext-link-type="gen" xlink:type="simple">PP600161</ext-link></td><td rowspan="1" colspan="1" style="color: #396ba6"><ext-link xmlns:xlink="http://www.w3.org/1999/xlink" xlink:href="PP600194" ext-link-type="gen" xlink:type="simple">PP600194</ext-link>– <ext-link xmlns:xlink="http://www.w3.org/1999/xlink" xlink:href="PP600195" ext-link-type="gen" xlink:type="simple">PP600195</ext-link></td></tr><tr><td rowspan="1" colspan="1">KRIBB310113– KRIBB310116</td><td rowspan="1" colspan="1">Saero</td><td rowspan="1" colspan="1">
                <named-content xmlns:xlink="http://www.w3.org/1999/xlink" content-type="dwc:verbatimCoordinates" xlink:type="simple">
                  <named-content content-type="geo-json" specific-use="{&#34;type&#34;:&#34;Point&#34;,&#34;coordinates&#34;:[66.448333,-11.328333]}" id="NCID0EJEAE" xlink:type="simple">11°19.7'S, 66°26.9'E</named-content>
                </named-content>
              </td><td rowspan="1" colspan="1">3256</td><td rowspan="1" colspan="1" style="color: #396ba6"><ext-link xmlns:xlink="http://www.w3.org/1999/xlink" xlink:href="PP600180" ext-link-type="gen" xlink:type="simple">PP600180</ext-link>– <ext-link xmlns:xlink="http://www.w3.org/1999/xlink" xlink:href="PP600183" ext-link-type="gen" xlink:type="simple">PP600183</ext-link></td><td rowspan="1" colspan="1" style="color: #396ba6"><ext-link xmlns:xlink="http://www.w3.org/1999/xlink" xlink:href="PP600162" ext-link-type="gen" xlink:type="simple">PP600162</ext-link>– <ext-link xmlns:xlink="http://www.w3.org/1999/xlink" xlink:href="PP600165" ext-link-type="gen" xlink:type="simple">PP600165</ext-link></td><td rowspan="1" colspan="1" style="color: #396ba6"><ext-link xmlns:xlink="http://www.w3.org/1999/xlink" xlink:href="PP600196" ext-link-type="gen" xlink:type="simple">PP600196</ext-link>– <ext-link xmlns:xlink="http://www.w3.org/1999/xlink" xlink:href="PP600199" ext-link-type="gen" xlink:type="simple">PP600199</ext-link></td></tr></tbody></table></table-wrap><supplementary-material xmlns:xlink="http://www.w3.org/1999/xlink" id="S1" position="float" orientation="portrait" xlink:type="simple"><object-id content-type="doi" xlink:type="simple">10.3897/zookeys.1215.129623.suppl1</object-id><object-id content-type="arpha" xlink:type="simple">CFEA5DEB-2224-560D-A0AD-E47A96FF59FC</object-id><label>Supplementary material 1</label><caption><p>Supplementary information</p></caption><statement content-type="dataType"><label>Data type</label><p>docx</p></statement><statement content-type="notes"><label>Explanation note</label><p><bold>table S1.</bold> Sample information and accession numbers of the <italic><tp:taxon-name><tp:taxon-name-part taxon-name-part-type="genus" reg="Branchinotogluma">Branchinotogluma</tp:taxon-name-part></tp:taxon-name></italic> species used in this study (new sequences are highlighted in bold). <bold>table S2.</bold> Interspecific divergence (%) of mitochondrial <italic><abbrev xlink:title="cytochrome c oxidase subunit 1" id="ABBRID0EGWBG" xlink:type="simple">CO1</abbrev></italic> (below left) and <abbrev xlink:title="16S rRNA" id="ABBRID0EKWBG" xlink:type="simple">16S</abbrev> (upper right) genes of <italic><tp:taxon-name><tp:taxon-name-part taxon-name-part-type="genus" reg="Branchinotogluma">Branchinotogluma</tp:taxon-name-part></tp:taxon-name></italic> species. Mean intraspecific <italic><abbrev xlink:title="cytochrome c oxidase subunit 1" id="ABBRID0EWWBG" xlink:type="simple">CO1</abbrev></italic> distances are displayed in bold along the diagonal.</p></statement><media xlink:href="zookeys-1215-139_article-129623__-s001.docx" mimetype="application" mime-subtype="vnd.openxmlformats-officedocument.wordprocessingml.document" position="float" orientation="portrait" xlink:type="simple" id="oo_1153257.docx"><uri content-type="original_file" xlink:type="simple">https://binary.pensoft.net/file/1153257</uri></media><permissions><license xlink:type="simple"><license-p>This dataset is made available under the Open Database License (http://opendatacommons.org/licenses/odbl/1.0/). The Open Database License (ODbL) is a license agreement intended to allow users to freely share, modify, and use this Dataset while maintaining this same freedom for others, provided that the original source and author(s) are credited.</license-p></license></permissions><attrib specific-use="authors">Won-Kyung Lee, Se-Joo Kim</attrib></supplementary-material></tp:treatment-sec><ref-list><ref id="B22"><mixed-citation xmlns:xlink="http://www.w3.org/1999/xlink" xlink:type="simple"><person-group><name name-style="western"><surname>Zhou</surname><given-names>Y</given-names></name><name name-style="western"><surname>Wang</surname><given-names>Y</given-names></name><name name-style="western"><surname>Zhang</surname><given-names>D</given-names></name><name name-style="western"><surname>Wang</surname><given-names>C</given-names></name></person-group> (<year>2018</year>) <article-title><italic><tp:taxon-name><tp:taxon-name-part taxon-name-part-type="genus">Branchinotogluma</tp:taxon-name-part><tp:taxon-name-part taxon-name-part-type="species">bipapillata</tp:taxon-name-part></tp:taxon-name></italic> n. sp., a new branchiate scale worm (<tp:taxon-name><tp:taxon-name-part taxon-name-part-type="phylum">Annelida</tp:taxon-name-part></tp:taxon-name>: <tp:taxon-name><tp:taxon-name-part taxon-name-part-type="family">Polynoidae</tp:taxon-name-part></tp:taxon-name>) from two hydrothermal fields on the Southwest Indian Ridge.</article-title><source>Zootaxa</source><volume>4482</volume>: <fpage>527</fpage>–<lpage>540</lpage>. <ext-link xlink:href="10.11646/zootaxa.4482.3.5" ext-link-type="doi" xlink:type="simple">https://doi.org/10.11646/zootaxa.4482.3.5</ext-link></mixed-citation></ref><ref id="B21"><mixed-citation xmlns:xlink="http://www.w3.org/1999/xlink" xlink:type="simple"><person-group><name name-style="western"><surname>Zhang</surname><given-names>Y</given-names></name><name name-style="western"><surname>Chen</surname><given-names>C</given-names></name><name name-style="western"><surname>Qiu</surname><given-names>JW</given-names></name></person-group> (<year>2018</year>) Sexually dimorphic scale worms (<tp:taxon-name><tp:taxon-name-part taxon-name-part-type="phylum">Annelida</tp:taxon-name-part></tp:taxon-name>: <tp:taxon-name><tp:taxon-name-part taxon-name-part-type="family">Polynoidae</tp:taxon-name-part></tp:taxon-name>) from hydrothermal vents in the Okinawa Trough: two new species and two new sex morphs. Frontiers in Marine Science 5: 112. <ext-link xlink:href="10.3389/fmars.2018.00112" ext-link-type="doi" xlink:type="simple">https://doi.org/10.3389/fmars.2018.00112</ext-link></mixed-citation></ref><ref id="B19"><mixed-citation xmlns:xlink="http://www.w3.org/1999/xlink" xlink:type="simple"><person-group><name name-style="western"><surname>Wu</surname><given-names>X</given-names></name><name name-style="western"><surname>Zhan</surname><given-names>Z</given-names></name><name name-style="western"><surname>Xu</surname><given-names>K</given-names></name></person-group> (<year>2019</year>) Two new and two rarely known species of <italic><tp:taxon-name><tp:taxon-name-part taxon-name-part-type="genus">Branchinotogluma</tp:taxon-name-part></tp:taxon-name></italic> (<tp:taxon-name><tp:taxon-name-part taxon-name-part-type="phylum">Annelida</tp:taxon-name-part></tp:taxon-name>: <tp:taxon-name><tp:taxon-name-part taxon-name-part-type="family">Polynoidae</tp:taxon-name-part></tp:taxon-name>) from deep-sea hydrothermal vents of the Manus Back-Arc basin, with remarks on the diversity and biogeography of vent polynoids. Deep Sea Research Part I: Oceanographic Research Papers 149: 103051. <ext-link xlink:href="10.1016/j.dsr.2019.05.011" ext-link-type="doi" xlink:type="simple">https://doi.org/10.1016/j.dsr.2019.05.011</ext-link></mixed-citation></ref><ref id="B20"><mixed-citation xmlns:xlink="http://www.w3.org/1999/xlink" xlink:type="simple"><person-group><name name-style="western"><surname>Wu</surname><given-names>X</given-names></name><name name-style="western"><surname>Zhen</surname><given-names>W</given-names></name><name name-style="western"><surname>Kou</surname><given-names>Q</given-names></name><name name-style="western"><surname>Xu</surname><given-names>K</given-names></name></person-group> (<year>2023</year>) Reevaluation of the systematic status of <tp:taxon-name><tp:taxon-name-part taxon-name-part-type="genus">Branchinotogluma</tp:taxon-name-part></tp:taxon-name> (<tp:taxon-name><tp:taxon-name-part taxon-name-part-type="phylum">Annelida</tp:taxon-name-part></tp:taxon-name>, <tp:taxon-name><tp:taxon-name-part taxon-name-part-type="family">Polynoidae</tp:taxon-name-part></tp:taxon-name>), with the establishment of two new species. Journal of Zoological Systematics and Evolutionary Research 2023: 1490800. <ext-link xlink:href="10.1155/2023/1490800" ext-link-type="doi" xlink:type="simple">https://doi.org/10.1155/2023/1490800</ext-link></mixed-citation></ref></ref-list></tp:taxon-treatment>
